# Supplementary material for: Immune Profile and MRI-Detected Cardiac Fibrosis and Edema in Hypertensive and Non-Hypertensive Patients with COVID-19
Source: J Clin Med. 2024 Dec 2;13(23):7317. doi: 10.3390/jcm13237317 (PMC11642154; doi:10.3390/jcm13237317)
Supplement: Supplementary file 1 [file jcm-13-07317-s001.zip]

Archive with 1 entries (1 files):
- jcm-3285863-supplementary.pdf
